# Supplementary material for: RNA Helicase DDX6 Regulates A-to-I Editing and Neuronal Differentiation in Human Cells
Source: Int J Mol Sci. 2023 Feb 6;24(4):3197. doi: 10.3390/ijms24043197 (PMC9965400; doi:10.3390/ijms24043197)
Supplement: Supplementary file 1 [file ijms-24-03197-s001.zip]

Archive with 1 entries (1 files):
- ijms-2138559-supplementary.pdf
